# Supplementary material for: α-Acylamino-β-lactone N-Acylethanolamine-hydrolyzing Acid Amidase Inhibitors Encapsulated in PLGA Nanoparticles: Improvement of the Physical Stability and Protection of Human Cells from Hydrogen Peroxide-Induced Oxidative Stress
Source: Antioxidants (Basel). 2022 Mar 31;11(4):686. doi: 10.3390/antiox11040686 (PMC9028182; doi:10.3390/antiox11040686)
Supplement: Supplementary file 1 [file antioxidants-11-00686-s001.zip]

Archive with 1 entries (1 files):
- antioxidants-1620715-supplementary.pdf
